# Supplementary material for: PrimedRPA: primer design for recombinase polymerase amplification assays
Source: Bioinformatics. 2018 Aug 8;35(4):682–4. doi: 10.1093/bioinformatics/bty701 (PMC6379019; doi:10.1093/bioinformatics/bty701)
Supplement: Supplementary Table 2 [file bty701_supplementary_table_2.xlsx]

## Sheet: Sheet1
Parameters and output for P. vivax example
Parameters
Primer Length	37bp
Probe Length	46bp
Amplicon length	150bp
Min GC content	0.2
Max GC content	0.7
Tolerated self binding region	8bp
Tolerated secondary structure region	8bp
Tolerate background binding bases	35bp
Number of background files checked	488
Forward Primer	Probe	Reverse Primer
CCTTACGTACTCTAGCTTTTAACACAATATTATTGTC	AGTTGAAACAGGACATATACATATATTCATTATTCTGAATAGAAAA	ACAATATTATACTGGCATTTTGTTGAAATTATATGGT
CTTACGTACTCTAGCTTTTAACACAATATTATTGTCT	GTTGAAACAGGACATATACATATATTCATTATTCTGAATAGAAAAA	TACAATATTATACTGGCATTTTGTTGAAATTATATGG
TCCTTACGTACTCTAGCTTTTAACACAATATTATTGT	TAGTTGAAACAGGACATATACATATATTCATTATTCTGAATAGAAA	CAATATTATACTGGCATTTTGTTGAAATTATATGGTT
Set 1 was taken forward for testing
Parameters and output for S.pneumonia example
Parameters
Primer Length	32bp
Probe Length	54bp
Amplicon length	190bp
Min GC content	0.3
Max GC content	0.7
Tolerated self binding region	5
Tolerated secondary structure region	6
Tolerate background binding bases	N/A
Number of background files checked	N/A
Forward_Primer	Probe	Reverse_Primer
GGTTATCCTCCAAGTGCGTGTCATGGACGGAG	ATAGTAAGACCTTTGATGTGGCCGAAGTCGGTATTTTTACACCAAAAGCGGTTG	AGTATCCTGAACCGTCTTGATAGACGCCGCAA
GTTATCCTCCAAGTGCGTGTCATGGACGGAGT	TAGTAAGACCTTTGATGTGGCCGAAGTCGGTATTTTTACACCAAAAGCGGTTGG	GAGTATCCTGAACCGTCTTGATAGACGCCGCA
TTATCCTCCAAGTGCGTGTCATGGACGGAGTG	AGTAAGACCTTTGATGTGGCCGAAGTCGGTATTTTTACACCAAAAGCGGTTGGT	CGAGTATCCTGAACCGTCTTGATAGACGCCGC
TATCCTCCAAGTGCGTGTCATGGACGGAGTGG	GTAAGACCTTTGATGTGGCCGAAGTCGGTATTTTTACACCAAAAGCGGTTGGTC	ACGAGTATCCTGAACCGTCTTGATAGACGCCG
TGGTCAAACCTGGTGATAAGATTCAGCTCATG	ATTTTTACACCAAAAGCGGTTGGTCGTGATTTCCTTGCGACTGGTGATGTTGGT	TTGGTTGCCAAGGTAACGGTATCACCCACACG
TGGTCGTGATTTCCTTGCGACTGGTGATGTTG	CTCGTGTGGGTGATACCGTTACCTTGGCAACCAATCCTGCGGCAGAACCATTAC	ATTGTACTTGTTTGATTCGATTGGGTAGAGAC
TCTGTTATTTACAAAGTTAATTTGACCGACGG	AGACCCAACTAAGATTGCGACCATTGAAGAGCCTTATGTCAAGGCGCAAATCAT	TAGTCACAAAGTCCCCACGCTTACGCTGAGCT
CTGTTATTTACAAAGTTAATTTGACCGACGGT	GACCCAACTAAGATTGCGACCATTGAAGAGCCTTATGTCAAGGCGCAAATCATG	ATAGTCACAAAGTCCCCACGCTTACGCTGAGC
TGTTATTTACAAAGTTAATTTGACCGACGGTG	ACCCAACTAAGATTGCGACCATTGAAGAGCCTTATGTCAAGGCGCAAATCATGG	CATAGTCACAAAGTCCCCACGCTTACGCTGAG
GTTATTTACAAAGTTAATTTGACCGACGGTGA	CCCAACTAAGATTGCGACCATTGAAGAGCCTTATGTCAAGGCGCAAATCATGGT	CCATAGTCACAAAGTCCCCACGCTTACGCTGA
TTATTTACAAAGTTAATTTGACCGACGGTGAG	CCAACTAAGATTGCGACCATTGAAGAGCCTTATGTCAAGGCGCAAATCATGGTA	TCCATAGTCACAAAGTCCCCACGCTTACGCTG
TATTTACAAAGTTAATTTGACCGACGGTGAGT	CAACTAAGATTGCGACCATTGAAGAGCCTTATGTCAAGGCGCAAATCATGGTAC	GTCCATAGTCACAAAGTCCCCACGCTTACGCT
CCAATCCAAGCGGCTATTGGACACAAGATTGT	ACTTGCTAAATGTTATGGTGGTGACGTTTCTCGTAAGCGTAAACTCCTTGAAAA	TGAGGAAGGCTTCTTGCGGAACTTCAACTGAT
CAATCCAAGCGGCTATTGGACACAAGATTGTC	CTTGCTAAATGTTATGGTGGTGACGTTTCTCGTAAGCGTAAACTCCTTGAAAAA	CTGAGGAAGGCTTCTTGCGGAACTTCAACTGA
AATCCAAGCGGCTATTGGACACAAGATTGTCG	TTGCTAAATGTTATGGTGGTGACGTTTCTCGTAAGCGTAAACTCCTTGAAAAAC	GCTGAGGAAGGCTTCTTGCGGAACTTCAACTG
ATCCAAGCGGCTATTGGACACAAGATTGTCGC	TGCTAAATGTTATGGTGGTGACGTTTCTCGTAAGCGTAAACTCCTTGAAAAACA	CGCTGAGGAAGGCTTCTTGCGGAACTTCAACT
TCCAAGCGGCTATTGGACACAAGATTGTCGCT	GCTAAATGTTATGGTGGTGACGTTTCTCGTAAGCGTAAACTCCTTGAAAAACAA	ACGCTGAGGAAGGCTTCTTGCGGAACTTCAAC
CCAAGCGGCTATTGGACACAAGATTGTCGCTC	CTAAATGTTATGGTGGTGACGTTTCTCGTAAGCGTAAACTCCTTGAAAAACAAA	GACGCTGAGGAAGGCTTCTTGCGGAACTTCAA
CAAGCGGCTATTGGACACAAGATTGTCGCTCG	TAAATGTTATGGTGGTGACGTTTCTCGTAAGCGTAAACTCCTTGAAAAACAAAA	AGACGCTGAGGAAGGCTTCTTGCGGAACTTCA
AAGCGGCTATTGGACACAAGATTGTCGCTCGT	AAATGTTATGGTGGTGACGTTTCTCGTAAGCGTAAACTCCTTGAAAAACAAAAA	AAGACGCTGAGGAAGGCTTCTTGCGGAACTTC
AGCGGCTATTGGACACAAGATTGTCGCTCGTA	AATGTTATGGTGGTGACGTTTCTCGTAAGCGTAAACTCCTTGAAAAACAAAAAG	CAAGACGCTGAGGAAGGCTTCTTGCGGAACTT
GCGGCTATTGGACACAAGATTGTCGCTCGTAC	ATGTTATGGTGGTGACGTTTCTCGTAAGCGTAAACTCCTTGAAAAACAAAAAGC	TCAAGACGCTGAGGAAGGCTTCTTGCGGAACT
CGGCTATTGGACACAAGATTGTCGCTCGTACT	TGTTATGGTGGTGACGTTTCTCGTAAGCGTAAACTCCTTGAAAAACAAAAAGCT	CTCAAGACGCTGAGGAAGGCTTCTTGCGGAAC
GGCTATTGGACACAAGATTGTCGCTCGTACTG	GTTATGGTGGTGACGTTTCTCGTAAGCGTAAACTCCTTGAAAAACAAAAAGCTG	ACTCAAGACGCTGAGGAAGGCTTCTTGCGGAA
GCTATTGGACACAAGATTGTCGCTCGTACTGA	TTATGGTGGTGACGTTTCTCGTAAGCGTAAACTCCTTGAAAAACAAAAAGCTGG	TACTCAAGACGCTGAGGAAGGCTTCTTGCGGA
CTATTGGACACAAGATTGTCGCTCGTACTGAT	TATGGTGGTGACGTTTCTCGTAAGCGTAAACTCCTTGAAAAACAAAAAGCTGGT	ATACTCAAGACGCTGAGGAAGGCTTCTTGCGG
TATTGGACACAAGATTGTCGCTCGTACTGATA	ATGGTGGTGACGTTTCTCGTAAGCGTAAACTCCTTGAAAAACAAAAAGCTGGTA	CATACTCAAGACGCTGAGGAAGGCTTCTTGCG
ATTGGACACAAGATTGTCGCTCGTACTGATAT	TGGTGGTGACGTTTCTCGTAAGCGTAAACTCCTTGAAAAACAAAAAGCTGGTAA	CCATACTCAAGACGCTGAGGAAGGCTTCTTGC
CATATAGTGTTATACTTATGGCATAAAGTTAA	TCTTTGACAAAAACCTTGTGTTTTGCTTAGAAGCGGATAATCAAGAACAACTCT	GATCAAGGCTTCACGATAAGTAGGAGTGACAA
TCACACAGATATTGTTCACAATCTGGCTGAAA	TCCATAATATGATTGCGCCAGGTAAGGAAGTAGAAGTATCCTTGCTCTTCTTTA	ATTTCCTGTGAAGAAGTCCATCAACTGAGCAA
CACACAGATATTGTTCACAATCTGGCTGAAAA	CCATAATATGATTGCGCCAGGTAAGGAAGTAGAAGTATCCTTGCTCTTCTTTAT	CATTTCCTGTGAAGAAGTCCATCAACTGAGCA
ACACAGATATTGTTCACAATCTGGCTGAAAAA	CATAATATGATTGCGCCAGGTAAGGAAGTAGAAGTATCCTTGCTCTTCTTTATC	CCATTTCCTGTGAAGAAGTCCATCAACTGAGC
CACAGATATTGTTCACAATCTGGCTGAAAAAG	ATAATATGATTGCGCCAGGTAAGGAAGTAGAAGTATCCTTGCTCTTCTTTATCA	ACCATTTCCTGTGAAGAAGTCCATCAACTGAG
ACAGATATTGTTCACAATCTGGCTGAAAAAGT	TAATATGATTGCGCCAGGTAAGGAAGTAGAAGTATCCTTGCTCTTCTTTATCAT	GACCATTTCCTGTGAAGAAGTCCATCAACTGA
CAGATATTGTTCACAATCTGGCTGAAAAAGTT	AATATGATTGCGCCAGGTAAGGAAGTAGAAGTATCCTTGCTCTTCTTTATCATC	TGACCATTTCCTGTGAAGAAGTCCATCAACTG
ATATTGTTCACAATCTGGCTGAAAAAGTTGTG	ATGATTGCGCCAGGTAAGGAAGTAGAAGTATCCTTGCTCTTCTTTATCATCAAT	AGATGACCATTTCCTGTGAAGAAGTCCATCAA
TATTGTTCACAATCTGGCTGAAAAAGTTGTGG	TGATTGCGCCAGGTAAGGAAGTAGAAGTATCCTTGCTCTTCTTTATCATCAATA	AAGATGACCATTTCCTGTGAAGAAGTCCATCA
ATTGTTCACAATCTGGCTGAAAAAGTTGTGGT	GATTGCGCCAGGTAAGGAAGTAGAAGTATCCTTGCTCTTCTTTATCATCAATAA	CAAGATGACCATTTCCTGTGAAGAAGTCCATC
TTGTTCACAATCTGGCTGAAAAAGTTGTGGTC	ATTGCGCCAGGTAAGGAAGTAGAAGTATCCTTGCTCTTCTTTATCATCAATAAT	TCAAGATGACCATTTCCTGTGAAGAAGTCCAT
CCGGTGACTTTCCATAATATGATTGCGCCAGG	CAATAATTCAAGTTCAAGTCAAACGAACATTCTTGCTCAGTTGATGGACTTCTT	CAATGTAAGCATAAAGTTTTTCTGGTTCAGAA
CGGTGACTTTCCATAATATGATTGCGCCAGGT	AATAATTCAAGTTCAAGTCAAACGAACATTCTTGCTCAGTTGATGGACTTCTTC	GCAATGTAAGCATAAAGTTTTTCTGGTTCAGA
GGTGACTTTCCATAATATGATTGCGCCAGGTA	ATAATTCAAGTTCAAGTCAAACGAACATTCTTGCTCAGTTGATGGACTTCTTCA	AGCAATGTAAGCATAAAGTTTTTCTGGTTCAG
GTGACTTTCCATAATATGATTGCGCCAGGTAA	TAATTCAAGTTCAAGTCAAACGAACATTCTTGCTCAGTTGATGGACTTCTTCAC	CAGCAATGTAAGCATAAAGTTTTTCTGGTTCA
TTCACAGGAAATGGTCATCTTGAAGACCTATC	TGCTGAAGCAACCGCTTAATCTTGTCTATTAAAAAATAAAATCGGAGGAAATCC	TAGAGCACTTTTAATTTGGTGACTTGAGTTAA
TCACAGGAAATGGTCATCTTGAAGACCTATCA	GCTGAAGCAACCGCTTAATCTTGTCTATTAAAAAATAAAATCGGAGGAAATCCA	CTAGAGCACTTTTAATTTGGTGACTTGAGTTA
CCAGTTATCGAAGCTGGGCCAATCTTATTCTG	TAGACTTCCTGCGAAACAAAATATGGTATAGTAGTTCTATGAATGATGAAGCAA	CATCTCTTCAAAAGTGGTACGCTGAACACCAA
CAGTTATCGAAGCTGGGCCAATCTTATTCTGT	AGACTTCCTGCGAAACAAAATATGGTATAGTAGTTCTATGAATGATGAAGCAAG	ACATCTCTTCAAAAGTGGTACGCTGAACACCA
AGTTATCGAAGCTGGGCCAATCTTATTCTGTA	GACTTCCTGCGAAACAAAATATGGTATAGTAGTTCTATGAATGATGAAGCAAGT	AACATCTCTTCAAAAGTGGTACGCTGAACACC
GTTATCGAAGCTGGGCCAATCTTATTCTGTAT	ACTTCCTGCGAAACAAAATATGGTATAGTAGTTCTATGAATGATGAAGCAAGTA	TAACATCTCTTCAAAAGTGGTACGCTGAACAC
TTATCGAAGCTGGGCCAATCTTATTCTGTATC	CTTCCTGCGAAACAAAATATGGTATAGTAGTTCTATGAATGATGAAGCAAGTAA	CTAACATCTCTTCAAAAGTGGTACGCTGAACA
TATCGAAGCTGGGCCAATCTTATTCTGTATCC	TTCCTGCGAAACAAAATATGGTATAGTAGTTCTATGAATGATGAAGCAAGTAAA	GCTAACATCTCTTCAAAAGTGGTACGCTGAAC
ATCGAAGCTGGGCCAATCTTATTCTGTATCCC	TCCTGCGAAACAAAATATGGTATAGTAGTTCTATGAATGATGAAGCAAGTAAAC	AGCTAACATCTCTTCAAAAGTGGTACGCTGAA
TCGAAGCTGGGCCAATCTTATTCTGTATCCCA	CCTGCGAAACAAAATATGGTATAGTAGTTCTATGAATGATGAAGCAAGTAAACA	CAGCTAACATCTCTTCAAAAGTGGTACGCTGA
CGAAGCTGGGCCAATCTTATTCTGTATCCCAG	CTGCGAAACAAAATATGGTATAGTAGTTCTATGAATGATGAAGCAAGTAAACAA	ACAGCTAACATCTCTTCAAAAGTGGTACGCTG
CTGGGCCAATCTTATTCTGTATCCCAGCAATG	AAACAAAATATGGTATAGTAGTTCTATGAATGATGAAGCAAGTAAACAACTAAC	TTAATACAGCTAACATCTCTTCAAAAGTGGTA
TGGGCCAATCTTATTCTGTATCCCAGCAATGA	AACAAAATATGGTATAGTAGTTCTATGAATGATGAAGCAAGTAAACAACTAACT	TTTAATACAGCTAACATCTCTTCAAAAGTGGT
GGGCCAATCTTATTCTGTATCCCAGCAATGAG	ACAAAATATGGTATAGTAGTTCTATGAATGATGAAGCAAGTAAACAACTAACTG	TTTTAATACAGCTAACATCTCTTCAAAAGTGG
GGCCAATCTTATTCTGTATCCCAGCAATGAGC	CAAAATATGGTATAGTAGTTCTATGAATGATGAAGCAAGTAAACAACTAACTGA	TTTTTAATACAGCTAACATCTCTTCAAAAGTG
GCCAATCTTATTCTGTATCCCAGCAATGAGCG	AAAATATGGTATAGTAGTTCTATGAATGATGAAGCAAGTAAACAACTAACTGAT	GTTTTTAATACAGCTAACATCTCTTCAAAAGT
CCAATCTTATTCTGTATCCCAGCAATGAGCGT	AAATATGGTATAGTAGTTCTATGAATGATGAAGCAAGTAAACAACTAACTGATG	TGTTTTTAATACAGCTAACATCTCTTCAAAAG
CAATCTTATTCTGTATCCCAGCAATGAGCGTT	AATATGGTATAGTAGTTCTATGAATGATGAAGCAAGTAAACAACTAACTGATGC	CTGTTTTTAATACAGCTAACATCTCTTCAAAA
TTAAGCGTCTTGTTGGTGTTCAGCGTACCACT	CAACTTAAACACGCAAAAGGTGGACGAAAACCTAAATTAAGCCTAGAAGACCTT	AATACCAAAATCAGCCGCAATTTGTTCATAAG
TAAGCGTCTTGTTGGTGTTCAGCGTACCACTT	AACTTAAACACGCAAAAGGTGGACGAAAACCTAAATTAAGCCTAGAAGACCTTC	GAATACCAAAATCAGCCGCAATTTGTTCATAA
AAGCGTCTTGTTGGTGTTCAGCGTACCACTTT	ACTTAAACACGCAAAAGGTGGACGAAAACCTAAATTAAGCCTAGAAGACCTTCT	TGAATACCAAAATCAGCCGCAATTTGTTCATA
GGTATTCACGAAAGCAACTTTATCCGTCGGAG	TACGGTTTCAAGAACTCCTCTCAGCTCTGAGGACACGGTAATGATTGATACGAC	AGCGTGGCATTTCTTTTTACCAGAATAATTCG
GTATTCACGAAAGCAACTTTATCCGTCGGAGC	ACGGTTTCAAGAACTCCTCTCAGCTCTGAGGACACGGTAATGATTGATACGACG	TAGCGTGGCATTTCTTTTTACCAGAATAATTC
TATTCACGAAAGCAACTTTATCCGTCGGAGCC	CGGTTTCAAGAACTCCTCTCAGCTCTGAGGACACGGTAATGATTGATACGACGG	ATAGCGTGGCATTTCTTTTTACCAGAATAATT
ATTCACGAAAGCAACTTTATCCGTCGGAGCCA	GGTTTCAAGAACTCCTCTCAGCTCTGAGGACACGGTAATGATTGATACGACGGA	CATAGCGTGGCATTTCTTTTTACCAGAATAAT
TTCACGAAAGCAACTTTATCCGTCGGAGCCAA	GTTTCAAGAACTCCTCTCAGCTCTGAGGACACGGTAATGATTGATACGACGGAA	TCATAGCGTGGCATTTCTTTTTACCAGAATAA
TCACGAAAGCAACTTTATCCGTCGGAGCCAAT	TTTCAAGAACTCCTCTCAGCTCTGAGGACACGGTAATGATTGATACGACGGAAG	TTCATAGCGTGGCATTTCTTTTTACCAGAATA
CACGAAAGCAACTTTATCCGTCGGAGCCAATG	TTCAAGAACTCCTCTCAGCTCTGAGGACACGGTAATGATTGATACGACGGAAGT	CTTCATAGCGTGGCATTTCTTTTTACCAGAAT
Parameters and output for Bovine Virus example
Parameters
Primer Length	36bp
Probe Length	70bp
Amplicon length	251bp
Min GC content	0.3
Max GC content	0.7
Tolerated self binding region	11
Tolerated secondary structure region	11
Tolerate background binding bases	N/A
Number of background files checked	N/A
Forward_Primer	Probe	Reverse_Primer
AGCTTGGTGTGAATACAGACCTTTTGTTGACAAGAA	TCATGCTATATTGGAAACAGCGCCGGCAGGAGGAAGCTCCGGAAATAGGCTGAATGTAACTCTAAACGGA	CCTCGAATTTGATCAATTTTTGATAATCCTCTATCC
GCTTGGTGTGAATACAGACCTTTTGTTGACAAGAAC	CATGCTATATTGGAAACAGCGCCGGCAGGAGGAAGCTCCGGAAATAGGCTGAATGTAACTCTAAACGGAA	ACCTCGAATTTGATCAATTTTTGATAATCCTCTATC
CTTGGTGTGAATACAGACCTTTTGTTGACAAGAACG	ATGCTATATTGGAAACAGCGCCGGCAGGAGGAAGCTCCGGAAATAGGCTGAATGTAACTCTAAACGGAAT	TACCTCGAATTTGATCAATTTTTGATAATCCTCTAT
TTGGTGTGAATACAGACCTTTTGTTGACAAGAACGA	TGCTATATTGGAAACAGCGCCGGCAGGAGGAAGCTCCGGAAATAGGCTGAATGTAACTCTAAACGGAATG	TTACCTCGAATTTGATCAATTTTTGATAATCCTCTA
TGGTGTGAATACAGACCTTTTGTTGACAAGAACGAA	GCTATATTGGAAACAGCGCCGGCAGGAGGAAGCTCCGGAAATAGGCTGAATGTAACTCTAAACGGAATGA	ATTACCTCGAATTTGATCAATTTTTGATAATCCTCT
GGTGTGAATACAGACCTTTTGTTGACAAGAACGAAG	CTATATTGGAAACAGCGCCGGCAGGAGGAAGCTCCGGAAATAGGCTGAATGTAACTCTAAACGGAATGAT	CATTACCTCGAATTTGATCAATTTTTGATAATCCTC
GTGTGAATACAGACCTTTTGTTGACAAGAACGAAGA	TATATTGGAAACAGCGCCGGCAGGAGGAAGCTCCGGAAATAGGCTGAATGTAACTCTAAACGGAATGATC	CCATTACCTCGAATTTGATCAATTTTTGATAATCCT
TGTGAATACAGACCTTTTGTTGACAAGAACGAAGAT	ATATTGGAAACAGCGCCGGCAGGAGGAAGCTCCGGAAATAGGCTGAATGTAACTCTAAACGGAATGATCT	TCCATTACCTCGAATTTGATCAATTTTTGATAATCC
GTGAATACAGACCTTTTGTTGACAAGAACGAAGATG	TATTGGAAACAGCGCCGGCAGGAGGAAGCTCCGGAAATAGGCTGAATGTAACTCTAAACGGAATGATCTT	CTCCATTACCTCGAATTTGATCAATTTTTGATAATC
TGAATACAGACCTTTTGTTGACAAGAACGAAGATGG	ATTGGAAACAGCGCCGGCAGGAGGAAGCTCCGGAAATAGGCTGAATGTAACTCTAAACGGAATGATCTTC	ACTCCATTACCTCGAATTTGATCAATTTTTGATAAT
GAATACAGACCTTTTGTTGACAAGAACGAAGATGGC	TTGGAAACAGCGCCGGCAGGAGGAAGCTCCGGAAATAGGCTGAATGTAACTCTAAACGGAATGATCTTCG	TACTCCATTACCTCGAATTTGATCAATTTTTGATAA
AATACAGACCTTTTGTTGACAAGAACGAAGATGGCT	TGGAAACAGCGCCGGCAGGAGGAAGCTCCGGAAATAGGCTGAATGTAACTCTAAACGGAATGATCTTCGT	ATACTCCATTACCTCGAATTTGATCAATTTTTGATA
ATACAGACCTTTTGTTGACAAGAACGAAGATGGCTA	GGAAACAGCGCCGGCAGGAGGAAGCTCCGGAAATAGGCTGAATGTAACTCTAAACGGAATGATCTTCGTG	CATACTCCATTACCTCGAATTTGATCAATTTTTGAT
TACAGACCTTTTGTTGACAAGAACGAAGATGGCTAT	GAAACAGCGCCGGCAGGAGGAAGCTCCGGAAATAGGCTGAATGTAACTCTAAACGGAATGATCTTCGTGG	TCATACTCCATTACCTCGAATTTGATCAATTTTTGA
ACAGACCTTTTGTTGACAAGAACGAAGATGGCTATA	AAACAGCGCCGGCAGGAGGAAGCTCCGGAAATAGGCTGAATGTAACTCTAAACGGAATGATCTTCGTGGA	ATCATACTCCATTACCTCGAATTTGATCAATTTTTG
CAGACCTTTTGTTGACAAGAACGAAGATGGCTATAT	AACAGCGCCGGCAGGAGGAAGCTCCGGAAATAGGCTGAATGTAACTCTAAACGGAATGATCTTCGTGGAA	TATCATACTCCATTACCTCGAATTTGATCAATTTTT
AGACCTTTTGTTGACAAGAACGAAGATGGCTATATT	ACAGCGCCGGCAGGAGGAAGCTCCGGAAATAGGCTGAATGTAACTCTAAACGGAATGATCTTCGTGGAAC	TTATCATACTCCATTACCTCGAATTTGATCAATTTT
GACCTTTTGTTGACAAGAACGAAGATGGCTATATTG	CAGCGCCGGCAGGAGGAAGCTCCGGAAATAGGCTGAATGTAACTCTAAACGGAATGATCTTCGTGGAACC	ATTATCATACTCCATTACCTCGAATTTGATCAATTT
ACCTTTTGTTGACAAGAACGAAGATGGCTATATTGA	AGCGCCGGCAGGAGGAAGCTCCGGAAATAGGCTGAATGTAACTCTAAACGGAATGATCTTCGTGGAACCA	CATTATCATACTCCATTACCTCGAATTTGATCAATT
CCTTTTGTTGACAAGAACGAAGATGGCTATATTGAT	GCGCCGGCAGGAGGAAGCTCCGGAAATAGGCTGAATGTAACTCTAAACGGAATGATCTTCGTGGAACCAA	ACATTATCATACTCCATTACCTCGAATTTGATCAAT
CTTTTGTTGACAAGAACGAAGATGGCTATATTGATA	CGCCGGCAGGAGGAAGCTCCGGAAATAGGCTGAATGTAACTCTAAACGGAATGATCTTCGTGGAACCAAC	CACATTATCATACTCCATTACCTCGAATTTGATCAA
TTTTGTTGACAAGAACGAAGATGGCTATATTGATAT	GCCGGCAGGAGGAAGCTCCGGAAATAGGCTGAATGTAACTCTAAACGGAATGATCTTCGTGGAACCAACT	CCACATTATCATACTCCATTACCTCGAATTTGATCA
TTTGTTGACAAGAACGAAGATGGCTATATTGATATA	CCGGCAGGAGGAAGCTCCGGAAATAGGCTGAATGTAACTCTAAACGGAATGATCTTCGTGGAACCAACTA	TCCACATTATCATACTCCATTACCTCGAATTTGATC
TTGTTGACAAGAACGAAGATGGCTATATTGATATAC	CGGCAGGAGGAAGCTCCGGAAATAGGCTGAATGTAACTCTAAACGGAATGATCTTCGTGGAACCAACTAA	TTCCACATTATCATACTCCATTACCTCGAATTTGAT
TGTTGACAAGAACGAAGATGGCTATATTGATATACA	GGCAGGAGGAAGCTCCGGAAATAGGCTGAATGTAACTCTAAACGGAATGATCTTCGTGGAACCAACTAAA	CTTCCACATTATCATACTCCATTACCTCGAATTTGA
GTTGACAAGAACGAAGATGGCTATATTGATATACAA	GCAGGAGGAAGCTCCGGAAATAGGCTGAATGTAACTCTAAACGGAATGATCTTCGTGGAACCAACTAAAT	TCTTCCACATTATCATACTCCATTACCTCGAATTTG
TTGACAAGAACGAAGATGGCTATATTGATATACAAG	CAGGAGGAAGCTCCGGAAATAGGCTGAATGTAACTCTAAACGGAATGATCTTCGTGGAACCAACTAAATT	CTCTTCCACATTATCATACTCCATTACCTCGAATTT
TGACAAGAACGAAGATGGCTATATTGATATACAAGA	AGGAGGAAGCTCCGGAAATAGGCTGAATGTAACTCTAAACGGAATGATCTTCGTGGAACCAACTAAATTA	TCTCTTCCACATTATCATACTCCATTACCTCGAATT
GACAAGAACGAAGATGGCTATATTGATATACAAGAA	GGAGGAAGCTCCGGAAATAGGCTGAATGTAACTCTAAACGGAATGATCTTCGTGGAACCAACTAAATTAT	TTCTCTTCCACATTATCATACTCCATTACCTCGAAT
ACAAGAACGAAGATGGCTATATTGATATACAAGAAT	GAGGAAGCTCCGGAAATAGGCTGAATGTAACTCTAAACGGAATGATCTTCGTGGAACCAACTAAATTATA	GTTCTCTTCCACATTATCATACTCCATTACCTCGAA
CAAGAACGAAGATGGCTATATTGATATACAAGAATT	AGGAAGCTCCGGAAATAGGCTGAATGTAACTCTAAACGGAATGATCTTCGTGGAACCAACTAAATTATAT	AGTTCTCTTCCACATTATCATACTCCATTACCTCGA
AAGAACGAAGATGGCTATATTGATATACAAGAATTG	GGAAGCTCCGGAAATAGGCTGAATGTAACTCTAAACGGAATGATCTTCGTGGAACCAACTAAATTATATT	AAGTTCTCTTCCACATTATCATACTCCATTACCTCG
AGAACGAAGATGGCTATATTGATATACAAGAATTGA	GAAGCTCCGGAAATAGGCTGAATGTAACTCTAAACGGAATGATCTTCGTGGAACCAACTAAATTATATTT	CAAGTTCTCTTCCACATTATCATACTCCATTACCTC
GAACGAAGATGGCTATATTGATATACAAGAATTGAA	AAGCTCCGGAAATAGGCTGAATGTAACTCTAAACGGAATGATCTTCGTGGAACCAACTAAATTATATTTG	TCAAGTTCTCTTCCACATTATCATACTCCATTACCT
AACGAAGATGGCTATATTGATATACAAGAATTGAAT	AGCTCCGGAAATAGGCTGAATGTAACTCTAAACGGAATGATCTTCGTGGAACCAACTAAATTATATTTGC	ATCAAGTTCTCTTCCACATTATCATACTCCATTACC
ACGAAGATGGCTATATTGATATACAAGAATTGAATG	GCTCCGGAAATAGGCTGAATGTAACTCTAAACGGAATGATCTTCGTGGAACCAACTAAATTATATTTGCA	AATCAAGTTCTCTTCCACATTATCATACTCCATTAC
CGAAGATGGCTATATTGATATACAAGAATTGAATGG	CTCCGGAAATAGGCTGAATGTAACTCTAAACGGAATGATCTTCGTGGAACCAACTAAATTATATTTGCAT	TAATCAAGTTCTCTTCCACATTATCATACTCCATTA
GAAGATGGCTATATTGATATACAAGAATTGAATGGA	TCCGGAAATAGGCTGAATGTAACTCTAAACGGAATGATCTTCGTGGAACCAACTAAATTATATTTGCATA	CTAATCAAGTTCTCTTCCACATTATCATACTCCATT
AAGATGGCTATATTGATATACAAGAATTGAATGGAC	CCGGAAATAGGCTGAATGTAACTCTAAACGGAATGATCTTCGTGGAACCAACTAAATTATATTTGCATAC	CCTAATCAAGTTCTCTTCCACATTATCATACTCCAT
AGATGGCTATATTGATATACAAGAATTGAATGGACA	CGGAAATAGGCTGAATGTAACTCTAAACGGAATGATCTTCGTGGAACCAACTAAATTATATTTGCATACA	ACCTAATCAAGTTCTCTTCCACATTATCATACTCCA
GATGGCTATATTGATATACAAGAATTGAATGGACAT	GGAAATAGGCTGAATGTAACTCTAAACGGAATGATCTTCGTGGAACCAACTAAATTATATTTGCATACAA	TACCTAATCAAGTTCTCTTCCACATTATCATACTCC
ATGGCTATATTGATATACAAGAATTGAATGGACATA	GAAATAGGCTGAATGTAACTCTAAACGGAATGATCTTCGTGGAACCAACTAAATTATATTTGCATACAAA	ATACCTAATCAAGTTCTCTTCCACATTATCATACTC
TGGCTATATTGATATACAAGAATTGAATGGACATAA	AAATAGGCTGAATGTAACTCTAAACGGAATGATCTTCGTGGAACCAACTAAATTATATTTGCATACAAAA	CATACCTAATCAAGTTCTCTTCCACATTATCATACT
GGCTATATTGATATACAAGAATTGAATGGACATAAC	AATAGGCTGAATGTAACTCTAAACGGAATGATCTTCGTGGAACCAACTAAATTATATTTGCATACAAAAT	TCATACCTAATCAAGTTCTCTTCCACATTATCATAC
GCTATATTGATATACAAGAATTGAATGGACATAACA	ATAGGCTGAATGTAACTCTAAACGGAATGATCTTCGTGGAACCAACTAAATTATATTTGCATACAAAATC	CTCATACCTAATCAAGTTCTCTTCCACATTATCATA
CTATATTGATATACAAGAATTGAATGGACATAACAT	TAGGCTGAATGTAACTCTAAACGGAATGATCTTCGTGGAACCAACTAAATTATATTTGCATACAAAATCT	CCTCATACCTAATCAAGTTCTCTTCCACATTATCAT
TATATTGATATACAAGAATTGAATGGACATAACATG	AGGCTGAATGTAACTCTAAACGGAATGATCTTCGTGGAACCAACTAAATTATATTTGCATACAAAATCTC	TCCTCATACCTAATCAAGTTCTCTTCCACATTATCA
ATATTGATATACAAGAATTGAATGGACATAACATGT	GGCTGAATGTAACTCTAAACGGAATGATCTTCGTGGAACCAACTAAATTATATTTGCATACAAAATCTCT	CTCCTCATACCTAATCAAGTTCTCTTCCACATTATC
TATTGATATACAAGAATTGAATGGACATAACATGTC	GCTGAATGTAACTCTAAACGGAATGATCTTCGTGGAACCAACTAAATTATATTTGCATACAAAATCTCTA	CCTCCTCATACCTAATCAAGTTCTCTTCCACATTAT
ATTGATATACAAGAATTGAATGGACATAACATGTCT	CTGAATGTAACTCTAAACGGAATGATCTTCGTGGAACCAACTAAATTATATTTGCATACAAAATCTCTAT	TCCTCCTCATACCTAATCAAGTTCTCTTCCACATTA
TTGATATACAAGAATTGAATGGACATAACATGTCTG	TGAATGTAACTCTAAACGGAATGATCTTCGTGGAACCAACTAAATTATATTTGCATACAAAATCTCTATA	ATCCTCCTCATACCTAATCAAGTTCTCTTCCACATT
TGATATACAAGAATTGAATGGACATAACATGTCTGG	GAATGTAACTCTAAACGGAATGATCTTCGTGGAACCAACTAAATTATATTTGCATACAAAATCTCTATAT	CATCCTCCTCATACCTAATCAAGTTCTCTTCCACAT
GATATACAAGAATTGAATGGACATAACATGTCTGGG	AATGTAACTCTAAACGGAATGATCTTCGTGGAACCAACTAAATTATATTTGCATACAAAATCTCTATATG	TCATCCTCCTCATACCTAATCAAGTTCTCTTCCACA
ATATACAAGAATTGAATGGACATAACATGTCTGGGA	ATGTAACTCTAAACGGAATGATCTTCGTGGAACCAACTAAATTATATTTGCATACAAAATCTCTATATGA	CTCATCCTCCTCATACCTAATCAAGTTCTCTTCCAC
TATACAAGAATTGAATGGACATAACATGTCTGGGAA	TGTAACTCTAAACGGAATGATCTTCGTGGAACCAACTAAATTATATTTGCATACAAAATCTCTATATGAG	TCTCATCCTCCTCATACCTAATCAAGTTCTCTTCCA
ATACAAGAATTGAATGGACATAACATGTCTGGGAAT	GTAACTCTAAACGGAATGATCTTCGTGGAACCAACTAAATTATATTTGCATACAAAATCTCTATATGAGG	TTCTCATCCTCCTCATACCTAATCAAGTTCTCTTCC
TACAAGAATTGAATGGACATAACATGTCTGGGAATC	TAACTCTAAACGGAATGATCTTCGTGGAACCAACTAAATTATATTTGCATACAAAATCTCTATATGAGGG	TTTCTCATCCTCCTCATACCTAATCAAGTTCTCTTC
ACAAGAATTGAATGGACATAACATGTCTGGGAATCA	AACTCTAAACGGAATGATCTTCGTGGAACCAACTAAATTATATTTGCATACAAAATCTCTATATGAGGGG	ATTTCTCATCCTCCTCATACCTAATCAAGTTCTCTT
CAAGAATTGAATGGACATAACATGTCTGGGAATCAT	ACTCTAAACGGAATGATCTTCGTGGAACCAACTAAATTATATTTGCATACAAAATCTCTATATGAGGGGA	AATTTCTCATCCTCCTCATACCTAATCAAGTTCTCT
AAGAATTGAATGGACATAACATGTCTGGGAATCATG	CTCTAAACGGAATGATCTTCGTGGAACCAACTAAATTATATTTGCATACAAAATCTCTATATGAGGGGAT	AAATTTCTCATCCTCCTCATACCTAATCAAGTTCTC
AGAATTGAATGGACATAACATGTCTGGGAATCATGC	TCTAAACGGAATGATCTTCGTGGAACCAACTAAATTATATTTGCATACAAAATCTCTATATGAGGGGATA	TAAATTTCTCATCCTCCTCATACCTAATCAAGTTCT
GAATTGAATGGACATAACATGTCTGGGAATCATGCT	CTAAACGGAATGATCTTCGTGGAACCAACTAAATTATATTTGCATACAAAATCTCTATATGAGGGGATAG	TTAAATTTCTCATCCTCCTCATACCTAATCAAGTTC
AATTGAATGGACATAACATGTCTGGGAATCATGCTA	TAAACGGAATGATCTTCGTGGAACCAACTAAATTATATTTGCATACAAAATCTCTATATGAGGGGATAGA	TTTAAATTTCTCATCCTCCTCATACCTAATCAAGTT
ATTGAATGGACATAACATGTCTGGGAATCATGCTAT	AAACGGAATGATCTTCGTGGAACCAACTAAATTATATTTGCATACAAAATCTCTATATGAGGGGATAGAG	GTTTAAATTTCTCATCCTCCTCATACCTAATCAAGT
TTGAATGGACATAACATGTCTGGGAATCATGCTATA	AACGGAATGATCTTCGTGGAACCAACTAAATTATATTTGCATACAAAATCTCTATATGAGGGGATAGAGG	GGTTTAAATTTCTCATCCTCCTCATACCTAATCAAG
TGAATGGACATAACATGTCTGGGAATCATGCTATAT	ACGGAATGATCTTCGTGGAACCAACTAAATTATATTTGCATACAAAATCTCTATATGAGGGGATAGAGGA	TGGTTTAAATTTCTCATCCTCCTCATACCTAATCAA
GAATGGACATAACATGTCTGGGAATCATGCTATATT	CGGAATGATCTTCGTGGAACCAACTAAATTATATTTGCATACAAAATCTCTATATGAGGGGATAGAGGAT	CTGGTTTAAATTTCTCATCCTCCTCATACCTAATCA
AATGGACATAACATGTCTGGGAATCATGCTATATTG	GGAATGATCTTCGTGGAACCAACTAAATTATATTTGCATACAAAATCTCTATATGAGGGGATAGAGGATT	ACTGGTTTAAATTTCTCATCCTCCTCATACCTAATC
ATGGACATAACATGTCTGGGAATCATGCTATATTGG	GAATGATCTTCGTGGAACCAACTAAATTATATTTGCATACAAAATCTCTATATGAGGGGATAGAGGATTA	TACTGGTTTAAATTTCTCATCCTCCTCATACCTAAT
TGGACATAACATGTCTGGGAATCATGCTATATTGGA	AATGATCTTCGTGGAACCAACTAAATTATATTTGCATACAAAATCTCTATATGAGGGGATAGAGGATTAT	TTACTGGTTTAAATTTCTCATCCTCCTCATACCTAA
GGACATAACATGTCTGGGAATCATGCTATATTGGAA	ATGATCTTCGTGGAACCAACTAAATTATATTTGCATACAAAATCTCTATATGAGGGGATAGAGGATTATC	TTTACTGGTTTAAATTTCTCATCCTCCTCATACCTA
GACATAACATGTCTGGGAATCATGCTATATTGGAAA	TGATCTTCGTGGAACCAACTAAATTATATTTGCATACAAAATCTCTATATGAGGGGATAGAGGATTATCA	ATTTACTGGTTTAAATTTCTCATCCTCCTCATACCT
ACATAACATGTCTGGGAATCATGCTATATTGGAAAC	GATCTTCGTGGAACCAACTAAATTATATTTGCATACAAAATCTCTATATGAGGGGATAGAGGATTATCAA	AATTTACTGGTTTAAATTTCTCATCCTCCTCATACC
CATAACATGTCTGGGAATCATGCTATATTGGAAACA	ATCTTCGTGGAACCAACTAAATTATATTTGCATACAAAATCTCTATATGAGGGGATAGAGGATTATCAAA	AAATTTACTGGTTTAAATTTCTCATCCTCCTCATAC
ATAACATGTCTGGGAATCATGCTATATTGGAAACAG	TCTTCGTGGAACCAACTAAATTATATTTGCATACAAAATCTCTATATGAGGGGATAGAGGATTATCAAAA	TAAATTTACTGGTTTAAATTTCTCATCCTCCTCATA
TAACATGTCTGGGAATCATGCTATATTGGAAACAGC	CTTCGTGGAACCAACTAAATTATATTTGCATACAAAATCTCTATATGAGGGGATAGAGGATTATCAAAAA	TTAAATTTACTGGTTTAAATTTCTCATCCTCCTCAT
AACATGTCTGGGAATCATGCTATATTGGAAACAGCG	TTCGTGGAACCAACTAAATTATATTTGCATACAAAATCTCTATATGAGGGGATAGAGGATTATCAAAAAT	TTTAAATTTACTGGTTTAAATTTCTCATCCTCCTCA
ACATGTCTGGGAATCATGCTATATTGGAAACAGCGC	TCGTGGAACCAACTAAATTATATTTGCATACAAAATCTCTATATGAGGGGATAGAGGATTATCAAAAATT	ATTTAAATTTACTGGTTTAAATTTCTCATCCTCCTC
CATGTCTGGGAATCATGCTATATTGGAAACAGCGCC	CGTGGAACCAACTAAATTATATTTGCATACAAAATCTCTATATGAGGGGATAGAGGATTATCAAAAATTG	GATTTAAATTTACTGGTTTAAATTTCTCATCCTCCT
ATGTCTGGGAATCATGCTATATTGGAAACAGCGCCG	GTGGAACCAACTAAATTATATTTGCATACAAAATCTCTATATGAGGGGATAGAGGATTATCAAAAATTGA	GGATTTAAATTTACTGGTTTAAATTTCTCATCCTCC
TGTCTGGGAATCATGCTATATTGGAAACAGCGCCGG	TGGAACCAACTAAATTATATTTGCATACAAAATCTCTATATGAGGGGATAGAGGATTATCAAAAATTGAT	TGGATTTAAATTTACTGGTTTAAATTTCTCATCCTC
GTCTGGGAATCATGCTATATTGGAAACAGCGCCGGC	GGAACCAACTAAATTATATTTGCATACAAAATCTCTATATGAGGGGATAGAGGATTATCAAAAATTGATC	GTGGATTTAAATTTACTGGTTTAAATTTCTCATCCT
TCTGGGAATCATGCTATATTGGAAACAGCGCCGGCA	GAACCAACTAAATTATATTTGCATACAAAATCTCTATATGAGGGGATAGAGGATTATCAAAAATTGATCA	TGTGGATTTAAATTTACTGGTTTAAATTTCTCATCC
CTGGGAATCATGCTATATTGGAAACAGCGCCGGCAG	AACCAACTAAATTATATTTGCATACAAAATCTCTATATGAGGGGATAGAGGATTATCAAAAATTGATCAA	ATGTGGATTTAAATTTACTGGTTTAAATTTCTCATC
TGGGAATCATGCTATATTGGAAACAGCGCCGGCAGG	ACCAACTAAATTATATTTGCATACAAAATCTCTATATGAGGGGATAGAGGATTATCAAAAATTGATCAAA	CATGTGGATTTAAATTTACTGGTTTAAATTTCTCAT
GGGAATCATGCTATATTGGAAACAGCGCCGGCAGGA	CCAACTAAATTATATTTGCATACAAAATCTCTATATGAGGGGATAGAGGATTATCAAAAATTGATCAAAT	TCATGTGGATTTAAATTTACTGGTTTAAATTTCTCA
GGAATCATGCTATATTGGAAACAGCGCCGGCAGGAG	CAACTAAATTATATTTGCATACAAAATCTCTATATGAGGGGATAGAGGATTATCAAAAATTGATCAAATT	TTCATGTGGATTTAAATTTACTGGTTTAAATTTCTC
GAATCATGCTATATTGGAAACAGCGCCGGCAGGAGG	AACTAAATTATATTTGCATACAAAATCTCTATATGAGGGGATAGAGGATTATCAAAAATTGATCAAATTC	TTTCATGTGGATTTAAATTTACTGGTTTAAATTTCT
AATCATGCTATATTGGAAACAGCGCCGGCAGGAGGA	ACTAAATTATATTTGCATACAAAATCTCTATATGAGGGGATAGAGGATTATCAAAAATTGATCAAATTCG	TTTTCATGTGGATTTAAATTTACTGGTTTAAATTTC
ATCATGCTATATTGGAAACAGCGCCGGCAGGAGGAA	CTAAATTATATTTGCATACAAAATCTCTATATGAGGGGATAGAGGATTATCAAAAATTGATCAAATTCGA	TTTTTCATGTGGATTTAAATTTACTGGTTTAAATTT
TCATGCTATATTGGAAACAGCGCCGGCAGGAGGAAG	TAAATTATATTTGCATACAAAATCTCTATATGAGGGGATAGAGGATTATCAAAAATTGATCAAATTCGAG	TTTTTTCATGTGGATTTAAATTTACTGGTTTAAATT
CATGCTATATTGGAAACAGCGCCGGCAGGAGGAAGC	AAATTATATTTGCATACAAAATCTCTATATGAGGGGATAGAGGATTATCAAAAATTGATCAAATTCGAGG	CTTTTTTCATGTGGATTTAAATTTACTGGTTTAAAT
ATGCTATATTGGAAACAGCGCCGGCAGGAGGAAGCT	AATTATATTTGCATACAAAATCTCTATATGAGGGGATAGAGGATTATCAAAAATTGATCAAATTCGAGGT	ACTTTTTTCATGTGGATTTAAATTTACTGGTTTAAA
TGCTATATTGGAAACAGCGCCGGCAGGAGGAAGCTC	ATTATATTTGCATACAAAATCTCTATATGAGGGGATAGAGGATTATCAAAAATTGATCAAATTCGAGGTA	GACTTTTTTCATGTGGATTTAAATTTACTGGTTTAA
GCTATATTGGAAACAGCGCCGGCAGGAGGAAGCTCC	TTATATTTGCATACAAAATCTCTATATGAGGGGATAGAGGATTATCAAAAATTGATCAAATTCGAGGTAA	TGACTTTTTTCATGTGGATTTAAATTTACTGGTTTA
CTATATTGGAAACAGCGCCGGCAGGAGGAAGCTCCG	TATATTTGCATACAAAATCTCTATATGAGGGGATAGAGGATTATCAAAAATTGATCAAATTCGAGGTAAT	TTGACTTTTTTCATGTGGATTTAAATTTACTGGTTT
TATATTGGAAACAGCGCCGGCAGGAGGAAGCTCCGG	ATATTTGCATACAAAATCTCTATATGAGGGGATAGAGGATTATCAAAAATTGATCAAATTCGAGGTAATG	TTTGACTTTTTTCATGTGGATTTAAATTTACTGGTT
ATATTGGAAACAGCGCCGGCAGGAGGAAGCTCCGGA	TATTTGCATACAAAATCTCTATATGAGGGGATAGAGGATTATCAAAAATTGATCAAATTCGAGGTAATGG	ATTTGACTTTTTTCATGTGGATTTAAATTTACTGGT
TATTGGAAACAGCGCCGGCAGGAGGAAGCTCCGGAA	ATTTGCATACAAAATCTCTATATGAGGGGATAGAGGATTATCAAAAATTGATCAAATTCGAGGTAATGGA	GATTTGACTTTTTTCATGTGGATTTAAATTTACTGG
ATTGGAAACAGCGCCGGCAGGAGGAAGCTCCGGAAA	TTTGCATACAAAATCTCTATATGAGGGGATAGAGGATTATCAAAAATTGATCAAATTCGAGGTAATGGAG	TGATTTGACTTTTTTCATGTGGATTTAAATTTACTG
TTGGAAACAGCGCCGGCAGGAGGAAGCTCCGGAAAT	TTGCATACAAAATCTCTATATGAGGGGATAGAGGATTATCAAAAATTGATCAAATTCGAGGTAATGGAGT	TTGATTTGACTTTTTTCATGTGGATTTAAATTTACT
TGGAAACAGCGCCGGCAGGAGGAAGCTCCGGAAATA	TGCATACAAAATCTCTATATGAGGGGATAGAGGATTATCAAAAATTGATCAAATTCGAGGTAATGGAGTA	GTTGATTTGACTTTTTTCATGTGGATTTAAATTTAC
GGAAACAGCGCCGGCAGGAGGAAGCTCCGGAAATAG	GCATACAAAATCTCTATATGAGGGGATAGAGGATTATCAAAAATTGATCAAATTCGAGGTAATGGAGTAT	TGTTGATTTGACTTTTTTCATGTGGATTTAAATTTA
GAAACAGCGCCGGCAGGAGGAAGCTCCGGAAATAGG	CATACAAAATCTCTATATGAGGGGATAGAGGATTATCAAAAATTGATCAAATTCGAGGTAATGGAGTATG	CTGTTGATTTGACTTTTTTCATGTGGATTTAAATTT
AAACAGCGCCGGCAGGAGGAAGCTCCGGAAATAGGC	ATACAAAATCTCTATATGAGGGGATAGAGGATTATCAAAAATTGATCAAATTCGAGGTAATGGAGTATGA	TCTGTTGATTTGACTTTTTTCATGTGGATTTAAATT
AACAGCGCCGGCAGGAGGAAGCTCCGGAAATAGGCT	TACAAAATCTCTATATGAGGGGATAGAGGATTATCAAAAATTGATCAAATTCGAGGTAATGGAGTATGAT	TTCTGTTGATTTGACTTTTTTCATGTGGATTTAAAT
ACAGCGCCGGCAGGAGGAAGCTCCGGAAATAGGCTG	ACAAAATCTCTATATGAGGGGATAGAGGATTATCAAAAATTGATCAAATTCGAGGTAATGGAGTATGATA	GTTCTGTTGATTTGACTTTTTTCATGTGGATTTAAA
CAGCGCCGGCAGGAGGAAGCTCCGGAAATAGGCTGA	CAAAATCTCTATATGAGGGGATAGAGGATTATCAAAAATTGATCAAATTCGAGGTAATGGAGTATGATAA	AGTTCTGTTGATTTGACTTTTTTCATGTGGATTTAA
AGCGCCGGCAGGAGGAAGCTCCGGAAATAGGCTGAA	AAAATCTCTATATGAGGGGATAGAGGATTATCAAAAATTGATCAAATTCGAGGTAATGGAGTATGATAAT	CAGTTCTGTTGATTTGACTTTTTTCATGTGGATTTA
GCGCCGGCAGGAGGAAGCTCCGGAAATAGGCTGAAT	AAATCTCTATATGAGGGGATAGAGGATTATCAAAAATTGATCAAATTCGAGGTAATGGAGTATGATAATG	TCAGTTCTGTTGATTTGACTTTTTTCATGTGGATTT
CGCCGGCAGGAGGAAGCTCCGGAAATAGGCTGAATG	AATCTCTATATGAGGGGATAGAGGATTATCAAAAATTGATCAAATTCGAGGTAATGGAGTATGATAATGT	ATCAGTTCTGTTGATTTGACTTTTTTCATGTGGATT
GCCGGCAGGAGGAAGCTCCGGAAATAGGCTGAATGT	ATCTCTATATGAGGGGATAGAGGATTATCAAAAATTGATCAAATTCGAGGTAATGGAGTATGATAATGTG	TATCAGTTCTGTTGATTTGACTTTTTTCATGTGGAT
CCGGCAGGAGGAAGCTCCGGAAATAGGCTGAATGTA	TCTCTATATGAGGGGATAGAGGATTATCAAAAATTGATCAAATTCGAGGTAATGGAGTATGATAATGTGG	ATATCAGTTCTGTTGATTTGACTTTTTTCATGTGGA
CGGCAGGAGGAAGCTCCGGAAATAGGCTGAATGTAA	CTCTATATGAGGGGATAGAGGATTATCAAAAATTGATCAAATTCGAGGTAATGGAGTATGATAATGTGGA	GATATCAGTTCTGTTGATTTGACTTTTTTCATGTGG
GGCAGGAGGAAGCTCCGGAAATAGGCTGAATGTAAC	TCTATATGAGGGGATAGAGGATTATCAAAAATTGATCAAATTCGAGGTAATGGAGTATGATAATGTGGAA	CGATATCAGTTCTGTTGATTTGACTTTTTTCATGTG
GCAGGAGGAAGCTCCGGAAATAGGCTGAATGTAACT	CTATATGAGGGGATAGAGGATTATCAAAAATTGATCAAATTCGAGGTAATGGAGTATGATAATGTGGAAG	ACGATATCAGTTCTGTTGATTTGACTTTTTTCATGT
CAGGAGGAAGCTCCGGAAATAGGCTGAATGTAACTC	TATATGAGGGGATAGAGGATTATCAAAAATTGATCAAATTCGAGGTAATGGAGTATGATAATGTGGAAGA	TACGATATCAGTTCTGTTGATTTGACTTTTTTCATG
AGGAGGAAGCTCCGGAAATAGGCTGAATGTAACTCT	ATATGAGGGGATAGAGGATTATCAAAAATTGATCAAATTCGAGGTAATGGAGTATGATAATGTGGAAGAG	TTACGATATCAGTTCTGTTGATTTGACTTTTTTCAT
GGAGGAAGCTCCGGAAATAGGCTGAATGTAACTCTA	TATGAGGGGATAGAGGATTATCAAAAATTGATCAAATTCGAGGTAATGGAGTATGATAATGTGGAAGAGA	CTTACGATATCAGTTCTGTTGATTTGACTTTTTTCA
GAGGAAGCTCCGGAAATAGGCTGAATGTAACTCTAA	ATGAGGGGATAGAGGATTATCAAAAATTGATCAAATTCGAGGTAATGGAGTATGATAATGTGGAAGAGAA	TCTTACGATATCAGTTCTGTTGATTTGACTTTTTTC
AGGAAGCTCCGGAAATAGGCTGAATGTAACTCTAAA	TGAGGGGATAGAGGATTATCAAAAATTGATCAAATTCGAGGTAATGGAGTATGATAATGTGGAAGAGAAC	CTCTTACGATATCAGTTCTGTTGATTTGACTTTTTT
GGAAGCTCCGGAAATAGGCTGAATGTAACTCTAAAC	GAGGGGATAGAGGATTATCAAAAATTGATCAAATTCGAGGTAATGGAGTATGATAATGTGGAAGAGAACT	TCTCTTACGATATCAGTTCTGTTGATTTGACTTTTT
GAAGCTCCGGAAATAGGCTGAATGTAACTCTAAACG	AGGGGATAGAGGATTATCAAAAATTGATCAAATTCGAGGTAATGGAGTATGATAATGTGGAAGAGAACTT	TTCTCTTACGATATCAGTTCTGTTGATTTGACTTTT
AAGCTCCGGAAATAGGCTGAATGTAACTCTAAACGG	GGGGATAGAGGATTATCAAAAATTGATCAAATTCGAGGTAATGGAGTATGATAATGTGGAAGAGAACTTG	TTTCTCTTACGATATCAGTTCTGTTGATTTGACTTT
AGCTCCGGAAATAGGCTGAATGTAACTCTAAACGGA	GGGATAGAGGATTATCAAAAATTGATCAAATTCGAGGTAATGGAGTATGATAATGTGGAAGAGAACTTGA	ATTTCTCTTACGATATCAGTTCTGTTGATTTGACTT
GCTCCGGAAATAGGCTGAATGTAACTCTAAACGGAA	GGATAGAGGATTATCAAAAATTGATCAAATTCGAGGTAATGGAGTATGATAATGTGGAAGAGAACTTGAT	AATTTCTCTTACGATATCAGTTCTGTTGATTTGACT
CTCCGGAAATAGGCTGAATGTAACTCTAAACGGAAT	GATAGAGGATTATCAAAAATTGATCAAATTCGAGGTAATGGAGTATGATAATGTGGAAGAGAACTTGATT	GAATTTCTCTTACGATATCAGTTCTGTTGATTTGAC
TCCGGAAATAGGCTGAATGTAACTCTAAACGGAATG	ATAGAGGATTATCAAAAATTGATCAAATTCGAGGTAATGGAGTATGATAATGTGGAAGAGAACTTGATTA	TGAATTTCTCTTACGATATCAGTTCTGTTGATTTGA
CCGGAAATAGGCTGAATGTAACTCTAAACGGAATGA	TAGAGGATTATCAAAAATTGATCAAATTCGAGGTAATGGAGTATGATAATGTGGAAGAGAACTTGATTAG	TTGAATTTCTCTTACGATATCAGTTCTGTTGATTTG
CGGAAATAGGCTGAATGTAACTCTAAACGGAATGAT	AGAGGATTATCAAAAATTGATCAAATTCGAGGTAATGGAGTATGATAATGTGGAAGAGAACTTGATTAGG	TTTGAATTTCTCTTACGATATCAGTTCTGTTGATTT
GGAAATAGGCTGAATGTAACTCTAAACGGAATGATC	GAGGATTATCAAAAATTGATCAAATTCGAGGTAATGGAGTATGATAATGTGGAAGAGAACTTGATTAGGT	TTTTGAATTTCTCTTACGATATCAGTTCTGTTGATT
GAAATAGGCTGAATGTAACTCTAAACGGAATGATCT	AGGATTATCAAAAATTGATCAAATTCGAGGTAATGGAGTATGATAATGTGGAAGAGAACTTGATTAGGTA	TTTTTGAATTTCTCTTACGATATCAGTTCTGTTGAT
AAATAGGCTGAATGTAACTCTAAACGGAATGATCTT	GGATTATCAAAAATTGATCAAATTCGAGGTAATGGAGTATGATAATGTGGAAGAGAACTTGATTAGGTAT	CTTTTTGAATTTCTCTTACGATATCAGTTCTGTTGA
AATAGGCTGAATGTAACTCTAAACGGAATGATCTTC	GATTATCAAAAATTGATCAAATTCGAGGTAATGGAGTATGATAATGTGGAAGAGAACTTGATTAGGTATG	CCTTTTTGAATTTCTCTTACGATATCAGTTCTGTTG
ATAGGCTGAATGTAACTCTAAACGGAATGATCTTCG	ATTATCAAAAATTGATCAAATTCGAGGTAATGGAGTATGATAATGTGGAAGAGAACTTGATTAGGTATGA	TCCTTTTTGAATTTCTCTTACGATATCAGTTCTGTT
TAGGCTGAATGTAACTCTAAACGGAATGATCTTCGT	TTATCAAAAATTGATCAAATTCGAGGTAATGGAGTATGATAATGTGGAAGAGAACTTGATTAGGTATGAG	CTCCTTTTTGAATTTCTCTTACGATATCAGTTCTGT
AGGCTGAATGTAACTCTAAACGGAATGATCTTCGTG	TATCAAAAATTGATCAAATTCGAGGTAATGGAGTATGATAATGTGGAAGAGAACTTGATTAGGTATGAGG	CCTCCTTTTTGAATTTCTCTTACGATATCAGTTCTG
GGCTGAATGTAACTCTAAACGGAATGATCTTCGTGG	ATCAAAAATTGATCAAATTCGAGGTAATGGAGTATGATAATGTGGAAGAGAACTTGATTAGGTATGAGGA	CCCTCCTTTTTGAATTTCTCTTACGATATCAGTTCT
